# Supplementary material for: Rice Kefiran Ameliorates Obesity and Hepatic Steatosis Through the Change in Gut Microbiota
Source: Microorganisms. 2024 Dec 4;12(12):2495. doi: 10.3390/microorganisms12122495 (PMC11728449; doi:10.3390/microorganisms12122495)
Supplement: Supplementary file 1 [file microorganisms-12-02495-s001.zip]

Archive with 1 entries (1 files):
- microorganisms-3358940-supplementary.pdf
